# Supplementary material for: Exploiting the DNA Damaging Activity of Liposomal Low Dose Cytarabine for Cancer Immunotherapy
Source: Pharmaceutics. 2022 Dec 3;14(12):2710. doi: 10.3390/pharmaceutics14122710 (PMC9782803; doi:10.3390/pharmaceutics14122710)
Supplement: Supplementary file 1 [file pharmaceutics-14-02710-s001.zip]

Archive with 1 entries (1 files):
- pharmaceutics-2057840-supplementary.pdf
